# Supplementary material for: Ocean heat forced West Antarctic Ice Sheet retreat after the Last Glacial Maximum
Source: Nat Commun. 2026 Feb 6;17:2079. doi: 10.1038/s41467-026-68949-5 (PMC12953795; doi:10.1038/s41467-026-68949-5)
Supplement: Supplementary file 3 — Supplementary Data 1-4 [file 41467_2026_68949_MOESM3_ESM.xlsx]

## Sheet: Supplementary Data 1
Core ID	Depth	Age	Mg/Ca	Mn/Ca corr. Mg/Ca	Error	Mn/Ca corr. Mg/Ca BWT	Scaled BWT
	(cmbsf)	(cal. yr BP)	(mmol/mol)	(mmol/mol)	± 2 S.D	(oC)	(oC)
BC431	0	-56	1.1088	1.10775	0.0578749	-0.480058	-0.206425
BC431	0.5	-46	0.983	0.98135	0.0574643	-2.29935	-0.98872
BC431	2	-25	1.105	1.1038	0.0580594	-0.535069	-0.23008
BC431	3.5	11.7474	1.167	1.16625	0.0584331	0.361533	0.155459
BC431	4	29	1.078	1.0777	0.0585209	-0.925524	-0.397975
PS75-192-3	1	300	1.044	1.0395	0.0573968	-1.48228	-0.63738
PS75-160-1	2	1195	0.862	0.857	0.0576616	-4.12148	-1.77223
PS75-160-1	12	1228.39	0.897	0.8937	0.0581349	-3.59075	-1.54402
PS75-160-1	13	1231.73	0.945	0.939278	0.0579769	-2.93163	-1.2606
PS75-160-1	21	1258.44	1.139	1.1345	0.0575042	-0.10846	-0.0466378
PS75-160-1	22	1261.77	0.962	0.955779	0.0581107	-2.693	-1.15799
PS75-160-1	31	1292	0.997	0.986	0.0582613	-2.25597	-0.970065
PS75-160-1	32	1295.16	0.946	0.939924	0.0576207	-2.92229	-1.25658
PS75-160-1	41	1325.2	0.92	0.91205	0.0573508	-3.32538	-1.42991
PS75-160-1	42	1328.54	0.982	0.970809	0.05786	-2.47565	-1.06453
PS75-160-1	51	1358.59	1.025	1.016	0.0575883	-1.82213	-0.783514
PS75-160-1	62	1395.31	0.917	0.905399	0.0573304	-3.42156	-1.47127
PS75-160-1	81	1458.74	0.875	0.862981	0.0573274	-4.03498	-1.73504
PS75-160-1	82	1462.08	1.004	0.987553	0.05767	-2.23351	-0.960408
PS75-160-1	101.5	1527.17	0.95	0.938428	0.0569582	-2.94392	-1.26589
PS75-160-1	102.5	1530.51	0.856	0.847432	0.0574779	-4.25984	-1.83173
PS75-160-1	111.5	1561	1.012	0.964	0.0575118	-2.57411	-1.10687
PS75-160-1	112.5	1563.89	0.98	0.960873	0.0575589	-2.61933	-1.12631
PS75-160-1	122	1595.61	1.031	1.01105	0.0576352	-1.89371	-0.814295
PS75-160-1	122.5	1597.28	1.02	0.980795	0.0579121	-2.33124	-1.00243
PS75-160-1	134.5	1663	1.025	0.978	0.0575795	-2.37166	-1.01981
PS75-160-1	141	1849.36	0.843	0.8367	0.0574497	-4.41504	-1.89847
PS75-190-3	0	2129.82	1.154	1.15175	0.0575347	0.141	0.06063
PS75-160-1	151	2136.51	0.974	0.9611	0.0573592	-2.61605	-1.1249
PS75-160-1	152	2165.23	1.007	0.986511	0.058191	-2.24858	-0.966887
PS75-160-1	192.5	3328.19	0.938	0.922763	0.0574577	-3.17046	-1.3633
PS75-190-3	4	3611.3	1.061	1.0607	0.0574898	-1.1757	-0.505551
PS75-160-1	232	4478.2	0.868	0.85795	0.0572769	-4.10774	-1.76633
PS75-160-1	242.5	4862.5	0.882	0.874973	0.0577423	-3.86156	-1.66047
PS75-160-1	252.5	5228.5	1.084	1.06699	0.0579075	-1.08479	-0.466458
PS75-160-1	261.5	5557.9	0.94	0.929112	0.0574053	-3.07864	-1.32382
PS75-160-1	262.5	5594.5	0.976	0.959845	0.0574861	-2.6342	-1.13271
PS75-192-3	10	5925	1.115	1.1105	0.0576437	-0.45553	-0.195878
PS75-160-1	272.5	5960.5	0.988	0.976956	0.0573146	-2.38675	-1.0263
PS75-160-1	281.5	6290	1.007	0.969	0.0578739	-2.50181	-1.07578
PS75-160-1	282.5	6326.5	1.001	0.978927	0.0577185	-2.35825	-1.01405
PS75-160-1	291.5	6656	0.93	0.89	0.0587217	-3.64425	-1.56703
PS75-160-1	292.5	6692.5	0.997	0.977683	0.0570808	-2.37624	-1.02178
PS75-160-1	297	6857.2	1.059	1.01385	0.0587133	-1.85322	-0.796884
PS75-160-1	307	7069.38	0.921	0.910316	0.0572974	-3.35046	-1.4407
PS75-160-1	332	7435	0.949	0.93775	0.0576031	-2.95372	-1.2701
PS75-160-1	332.5	7442.31	1.022	1.0074	0.0577224	-1.94657	-0.837023
PS75-160-1	341	7566.62	0.999	0.9867	0.057812	-2.24584	-0.965712
PS75-160-1	342.5	7588.56	0.902	0.889333	0.0575508	-3.6539	-1.57118
PS75-160-1	348	7669	0.951	0.93525	0.0572489	-2.98988	-1.28565
PS75-160-1	352.5	7735	1.064	1.005	0.0577268	-1.9812	-0.851916
PS75-160-1	353.5	7749.44	0.954	0.934434	0.0571807	-3.00168	-1.29072
PS75-160-1	653.5	7977	1.082	1.011	0.0568225	-1.89443	-0.814606
PS75-160-1	372	8020	0.901	0.88345	0.0568922	-3.73897	-1.60776
PS75-160-1	376.5	8085.81	1.1	1.07075	0.0577943	-1.03037	-0.443059
PS75-167-1	220	8107.5	0.866271	0.860466	0.0583258	-4.07135	-1.75068
PS75-167-1	221	8122.15	0.971385	0.961849	0.0580567	-2.60522	-1.12024
PS75 160-1	621.5	8167	1.065	0.969	0.0581845	-2.50181	-1.07578
PS75 160-1	391.5	8248	1.109	1.051	0.0581459	-1.31598	-0.565871
PS75 160-1	522.5	8940.55	1.032	0.998472	0.0576365	-2.0756	-0.89251
PS75-167-1	478	9077	1.23342	1.17901	0.0575809	0.535242	0.230154
PS75-167-1	461.5	9084.71	0.964138	0.916927	0.057643	-3.25485	-1.39958
PS75-167-1	401	9113	0.919654	0.892455	0.0576124	-3.60875	-1.55176
PS75-167-1	531	9245.72	1.03239	0.996371	0.0568324	-2.10598	-0.905572
PS75-167-1	836	9702.74	1.10549	1.04201	0.0581567	-1.44599	-0.621774
PS75-167-1	746	9726	1.11376	1.05785	0.0580601	-1.21698	-0.523301
VC436	160	9795	1.346	1.27719	0.0582358	1.95497	0.840636
VC436	180	9881.43	1.416	1.34485	0.057719	2.93355	1.26143
VC436	190	9923.63	1.165	1.11797	0.0573199	-0.347563	-0.149452
VC436	200	9965.82	1.228	1.16125	0.0571607	0.278424	0.119722
PS75-167-1	862	9974.63	1.13763	1.0604	0.0580873	-1.18007	-0.507431
VC436	215	10029.1	1.123	1.07943	0.0574954	-0.904859	-0.389089
VC436	220	10050.2	1.391	1.34063	0.0579919	2.87242	1.23514
VC436	240	10134.6	1.406	1.31365	0.0573623	2.48233	1.0674
VC436	260	10466	1.17	1.12292	0.0579941	-0.275908	-0.11864
VC436	280	10796	1.346	1.27778	0.0576967	1.9635	0.844305
VC436	287	10911.5	1.479	1.43082	0.0581418	4.17669	1.79598
VC436	295	11043.6	1.214	1.16246	0.0569496	0.29585	0.127215
VC436	300	11126.1	1.24	1.16042	0.0578697	0.266348	0.11453
VC436	315	11373.6	1.251	1.20261	0.0578059	0.8765	0.376895
VC436	340	11786.1	1.374	1.27164	0.057854	1.87475	0.806142
VC436	360	12116.2	1.235	1.15729	0.0577602	0.221056	0.095054
VC436	380	12446.2	1.249	1.1662	0.0570865	0.349921	0.150466
VC436	400	12776.2	1.247	1.19727	0.0581129	0.799306	0.343702
VC436	420	13358.6	1.374	1.2421	0.0580983	1.44758	0.622459
VC436	440	13935	1.187	1.07104	0.057165	-1.02619	-0.441261
VC436	460	14511.4	1.255	1.10485	0.057517	-0.53718	-0.230987
VC436	480	15087.8	1.445	1.35133	0.0587241	3.0272	1.3017
VC436	500	15664.1	1.338	1.17844	0.0572615	0.527043	0.226628
PS75-190-3	59	15904.1	1.295	1.28255	0.0579999	2.03254	0.873992
VC436	520	16240.5	1.308	1.16191	0.0575931	0.287983	0.123833
VC436	540	16816.9	1.305	1.24435	0.0573088	1.48013	0.636456
VC436	560	17393.2	1.24	1.13091	0.0579513	-0.160448	-0.0689928
VC436	580	17969.6	1.273	1.14356	0.0578083	0.0225163	0.009682

## Sheet: Supplementary Data 2
Core ID	Depth	Age	T.Angulosa d13C
	(cmbsf)	(cal. yr BP)	VPDB (‰)
BC431	0	-56	0.94
BC431	0.5	-45.72	0.7
BC431	1	-40.21	0.68
BC431	2	-25	0.94
BC431	2.5	-14.39	0.81
BC431	3	-1.32	0.82
BC431	3.5	11.75	0.54
BC431	4	28.98	0.93
BC431	4.5	46.22	0.65
BC431	5	61.27	0.65
BC431	5.5	76.33	0.68
PS75-192-3	1	300	0.67
PS75-160-1	0.5	1190	0.9
PS75-160-1	2	1195	0.85
PS75-160-1	5	1205	0.8
PS75-160-1	10	1222	1.06
PS75-160-1	15	1238	0.83
PS75-160-1	20	1255	0.81
PS75-160-1	25	1272	0.78
PS75-160-1	30	1288	1.03
PS75-160-1	31	1292	0.86
PS75-160-1	35	1305	0.96
PS75-160-1	40	1322	0.94
PS75-160-1	45	1339	0.89
PS75-160-1	50	1355	0.97
PS75-160-1	55	1372	0.83
PS75-160-1	60	1389	0.54
PS75-160-1	65	1405	0.8
PS75-160-1	70	1422	0.59
PS75-160-1	80	1455	0.72
PS75-160-1	90	1489	0.93
PS75-160-1	100	1522	0.92
PS75-160-1	110	1556	0.98
PS75-160-1	111.5	1561	0.73
PS75-160-1	120	1589	1.06
PS75-160-1	130	1622	1.01
PS75-160-1	134.5	1663	1.04
PS75-167-1	50	1794	1.02
PS75-160-1	140	1821	0.85
PS75-160-1	150	2108	0.89
PS75 190-3	0	2129.82	0.9
PS75-160-1	160	2395	0.72
PS75-160-1	170	2682	0.82
PS75-160-1	180	2969	0.92
PS75-160-1	190	3256	0.99
PS75-190-3	4	3611.3	1.04
PS75-160-1	210	3831	0.66
PS75-160-1	220	4118	0.72
PS75-160-1	226.5	4304	0.75
PS75-160-1	230	4405	0.77
PS75-167-1	130	4665	0.86
PS75-160-1	240	4771	1.16
PS75-160-1	250	5137	0.75
PS75-190-3	9	5463.15	0.89
PS75-160-1	260	5503	0.47
PS75-160-1	270	5869	0.48
PS75-192-3	10	5925	0.77
PS75-160-1	280	6235	0.8
PS75-160-1	281.5	6290	1.23
PS75-160-1	290	6601	0.67
PS75-160-1	290.75	6628	0.92
PS75-160-1	300	6967	0.89
PS75-160-1	310	7113	0.82
PS75-160-1	330	7406	0.71
PS75-160-1	340	7552	0.64
PS75-160-1	350	7698	0.83
PS75-160-1	351	7713	0.96
PS75-160-1	352.5	7735	0.71
PS75-160-1	360	7845	0.6
PS75-160-1	670	7879	0.59
PS75-160-1	660	7938	1.19
PS75-160-1	653.5	7977	0.33
PS75-160-1	650	7998	0.4
PS75-160-1	640	8057	0.42
PS75-160-1	630	8117	0.37
PS75-160-1	380	8137	0.71
PS75-160-1	621.5	8167	0.27
PS75-160-1	615	8206	0.58
PS75-160-1	390	8233	0.72
PS75-160-1	391.5	8248	0.9
PS75-167-1	230	8254	0.84
PS75-160-1	400	8329	0.49
PS75-160-1	590	8368	0.37
PS75-160-1	410	8426	0.3
PS75-160-1	420	8522	0.34
PS75-167-1	250	8547	0.7
PS75-160-1	570	8552	0.22
PS75-160-1	440	8714	0.48
PS75-160-1	550	8736	0.22
PS75-160-1	450	8810	0.13
PS75-167-1	270	8815	0.86
PS75-160-1	540	8828	0.48
PS75-167-1	280	8949	0.64
PS75-167-1	290	8963	0.8
PS75-167-1	310	8990	0.81
PS75-167-1	330	9017	0.01
PS75-167-1	339	9029	0.66
PS75-167-1	360	9057	0.78
PS75-167-1	478	9077	0.52
PS75-167-1	470	9081	0.46
PS75-167-1	380	9085	0.42
PS75-167-1	460	9085	0.61
PS75-167-1	450	9090	0.39
PS75-160-1	510	9105	0.41
PS75-167-1	419	9105	0.37
PS75-167-1	401	9113	0.47
PS75-167-1	500	9147	0.25
PS75-160-1	500	9197	0.25
PS75-167-1	520	9211	0.58
PS75-167-1	640	9385	0.22
PS75-167-1	580	9402	-0.04
PS75-167-1	670	9405	0.3
PS75-167-1	598	9459	0.27
PS75-167-1	700	9532	0.57
PS75-167-1	610	9560	0.31
PS75-167-1	720	9616	0.61
PS75-167-1	620	9644	0.04
PS75-167-1	800	9671	0.23
PS75-167-1	626	9679	0.51
PS75-167-1	780	9691	0.46
PS75-167-1	764	9708	0.49
PS75-167-1	746	9726	0.46
PS75-167-1	841	9754	0.45
VC436	160	9795	1.07
VC436	180	9881.43	0.87
VC436	190	9923.63	0.18
PS75-167-1	860	9951	0.49
VC436	200	9965.82	0.44
VC436	215	10029.1	0.73
VC436	220	10050.2	1.15
PS75-167-1	876.5	10123	0.29
VC436	240	10134.6	0.76
PS75-167-1	888.5	10247	0.19
PS75-167-1	909	10460	0.42
VC436	260	10466	0.65
VC436	280	10796	1.06
VC436	287	10911.5	-0.22
VC436	300	11126.1	0.45
VC436	315	11373.6	0.52
VC436	340	11786.1	-0.01
VC436	360	12116.2	-0.13
VC436	380	12446.2	-0.12
VC436	420	13358.6	0.35
VC436	440	13935	-0.33
VC436	460	14511.4	-0.29
VC436	480	15087.8	-0.26
VC436	500	15664.1	-0.29
PS75-190-3	59	15904.1	-0.05
VC436	520	16240.5	0.5
VC436	540	16816.9	0.16
VC436	560	17393.2	-0.07
VC436	580	17969.6	0.01

## Sheet: Supplementary Data 3
Core	Publication	Core Depth	Material	14C Age	Error	Delta R	Error	Calibrated Age 1 sigma (yr BP)			Calibrated Age 2 sigma (yr BP)			Error	Publication
ID	Code	(cmbsf)	Dated	(yr)	(yr)	(yr)	(yr)	Min	Max	Mean	Min	Max	Mean	(yr)
BC435	SUERC-11807	0	N.pach	2768	35	610	57	1477	1684	1580.5	1366	1769	1567.5	105.948	Smith et al25
VC436	SUERC-22265	60	Benthic/N.pach	20115	71	610	57	22445	22749	22597	22335	22887	22611	122.642	Smith et al.25
VC436	SUERC-23808	61	Benthic/N.pach	18080	52	610	57	20060	20345	20202.5	19909	20466	20187.5	112.712	Smith et al.25
VC436	SUERC-22266	160	N.pach	9941	39	610	57	9853	10118	9985.5	9696	10188	9942	107.336	Smith et al.25
VC436	SUERC-14118	240	N.pach	10220	39	610	57	10211	10432	10321.5	10133	10560	10346.5	107.336	Smith et al.25
VC436	SUERC-14119	400	N.pach	12181	42	610	57	12789	12992	12890.5	12723	13079	12901	108.462	Smith et al.25
VC436	SUERC-22267	540	Benthic/N.pach	14975	46	610	57	16399	16704	16551.5	16267	16860	16563.5	110.073	Smith et al.25
VC436	SUERC-70383	10	Benthic	13971	46	610	57	15104	15383	15243.5	14981	15534	15257.5	110.073	This study
VC436	SUERC-70384	40	Benthic	12489	40	610	57	13105	13289	13197	13016	13405	13210.5	107.703	This study
VC436	SUERC-70385	60	Benthic	14635	47	610	57	15976	16257	16116.5	15821	16400	16110.5	110.494	This study
VC436	SUERC-70389	100	Benthic	17127	56	610	57	1880	19158	10519	18776	19328	19052	114.612	This study
VC436	SUERC-70390	330	Benthic	11003	40	610	57	11250	11522	11386	11182	11688	11435	107.703	This study
VC436	SUERC-70391	480	Benthic	14414	48	610	57	15685	15974	15829.5	15546	16118	15832	110.923	This study
VC436	SUERC-70392	480	N.pach	13414	47	610	57	14167	14552	14359.5	14068	14775	14421.5	110.494	This study

## Sheet: Supplementary Data 4
Depth	Age	Age error	Date	Dry Mass Sediment Rate	Error
(cm)	(yr)	(yr)	(yr A.D.)	(kg m-2 yr-1)	(kg m-2 yr-1)
0	0	0	2006	-	-
0.5	10.281	0.84861	1995.72	0.687405	0.1
1.5	21.2998	1.84572	1984.7	0.645819	0.1
2.5	41.613	4.24061	1964.39	0.355742	0.1
3.5	67.7474	9.41129	1938.25	0.189709	0.1
4.5	102.215	26.2443	1903.78	0.165528	0.17
5.5	132.325	53.2627	1873.67	0.195111	0.2
6.5	172.853	120.281	1833.15	0.110354	0.28
